# Supplementary material for: Micro-RNA Analysis of Pancreatic Cyst Fluid for Diagnosing Malignant Transformation of Intraductal Papillary Mucinous Neoplasm by Comparing Intraductal Papillary Mucinous Adenoma and Carcinoma
Source: J Clin Med. 2021 May 22;10(11):2249. doi: 10.3390/jcm10112249 (PMC8196884; doi:10.3390/jcm10112249)
Supplement: Supplementary file 1 [file jcm-10-02249-s001.zip]

Archive with 1 entries (1 files):
- jcm-1165311-supplementary.pdf
